# Supplementary material for: Impact of Sea Warming and 17-α-Ethinylestradiol Exposure on the Lipid Metabolism of Ruditapes philippinarum Clams
Source: Int J Mol Sci. 2023 May 30;24(11):9485. doi: 10.3390/ijms24119485 (PMC10253961; doi:10.3390/ijms24119485)
Supplement: Supplementary file 1 [file ijms-24-09485-s001.zip]

Archive with 1 entries (1 files):
- ijms-2426259-supplementary.pdf
